# Supplementary material for: Breastfeeding Experiences in Australian Mothers of Multiple Birth Infants
Source: Nutrients. 2025 May 14;17(10):1669. doi: 10.3390/nu17101669 (PMC12113776; doi:10.3390/nu17101669)
Supplement: Supplementary file 1 [file nutrients-17-01669-s001.zip]

Archive with 1 entries (1 files):
- nutrients-3608649-supplementary.pdf
